# Supplementary material for: Short- and Long-Term Evaluation of a Fixed Dose of Beauveria bassiana Strain MS-8 Diluted in Various Doses of Kaolin as a Powder Formulation Applied to Rice Grains to Control Almond Moth, Ephestia cautella Walker (Lepidoptera: Pyralidae)
Source: Microorganisms. 2022 Oct 5;10(10):1971. doi: 10.3390/microorganisms10101971 (PMC9607579; doi:10.3390/microorganisms10101971)
Supplement: Supplementary file 1 [file microorganisms-10-01971-s001.zip]

Archive with 1 entries (1 files):
- microorganisms-1840009-supplementary.pdf
